# Supplementary material for: Effect of Telenursing on Supportive Care Needs in Patients with Melanoma and Lung Cancer on Targeted Therapies: A Randomised Controlled Trial Study Protocol
Source: Methods Protoc. 2024 Oct 3;7(5):78. doi: 10.3390/mps7050078 (PMC11510742; doi:10.3390/mps7050078)
Supplement: Supplementary file 1 [file mps-07-00078-s001.zip]

Archive with 1 entries (1 files):
- mps-3156682-supplementary.pdf
